# Supplementary material for: Near-infrared light-triggered prodrug photolysis by one-step energy transfer
Source: Nat Commun. 2023 Dec 7;14:8112. doi: 10.1038/s41467-023-43805-y (PMC10703928; doi:10.1038/s41467-023-43805-y)
Supplement: Supplementary file 4 — Source Data [file 41467_2023_43805_MOESM4_ESM.xlsx]

## Sheet: Figure 2a
	Wavelength (nm)	BODIPY-Cb	Os(bptpy)2·2PF6
	400	0.0443414	0.305838
	401	0.044254	0.305461
	402	0.0438167	0.304896
	403	0.0436418	0.303955
	404	0.0432045	0.304331
	405	0.0428546	0.303013
	406	0.042155	0.300942
	407	0.0418051	0.3
	408	0.0411929	0.299435
	409	0.0405807	0.29774
	410	0.0399685	0.29548
	411	0.0392688	0.293597
	412	0.038919	0.293597
	413	0.0381319	0.290207
	414	0.0375197	0.288701
	415	0.0369949	0.286629
	416	0.0363827	0.283992
	417	0.035858	0.281733
	418	0.0355081	0.280226
	419	0.0350708	0.277778
	420	0.0346335	0.276083
	421	0.0343712	0.274953
	422	0.0340213	0.27307
	423	0.033759	0.27194
	424	0.0334966	0.270998
	425	0.0331468	0.270621
	426	0.0329718	0.270998
	427	0.0327095	0.271563
	428	0.032622	0.272128
	429	0.0321847	0.273446
	430	0.0320098	0.276083
	431	0.0318349	0.279473
	432	0.0317474	0.282674
	433	0.0315725	0.285311
	434	0.031485	0.29096
	435	0.0315725	0.295669
	436	0.0313976	0.298493
	437	0.0313976	0.304708
	438	0.0313976	0.310734
	439	0.0313976	0.316384
	440	0.03166	0.321657
	441	0.031485	0.328437
	442	0.0315725	0.334087
	443	0.0315725	0.340301
	444	0.03166	0.347081
	445	0.0319223	0.36403
	446	0.0320098	0.372505
	447	0.0321847	0.381921
	448	0.0323596	0.39096
	449	0.032622	0.401318
	450	0.0328844	0.411111
	451	0.0331468	0.422034
	452	0.033584	0.433522
	453	0.0341088	0.444821
	454	0.034721	0.460264
	455	0.0353332	0.472881
	456	0.0362078	0.484746
	457	0.0370824	0.497175
	458	0.0382193	0.510923
	459	0.0391814	0.521846
	460	0.0404933	0.535782
	461	0.0418051	0.548023
	462	0.0432919	0.560829
	463	0.0449536	0.574011
	464	0.0468777	0.587947
	465	0.0488018	0.600377
	466	0.0511632	0.617326
	467	0.0531747	0.633145
	468	0.0553612	0.648776
	469	0.0574602	0.663842
	470	0.0597341	0.680414
	471	0.0620955	0.696987
	472	0.0647193	0.716573
	473	0.0667308	0.731827
	474	0.0692671	0.750471
	475	0.0718909	0.771375
	476	0.0746021	0.791337
	477	0.0772258	0.810546
	478	0.0803743	0.830697
	479	0.0835228	0.851412
	480	0.0871961	0.874765
	481	0.0903446	0.892844
	482	0.0931433	0.907533
	483	0.0975162	0.926554
	484	0.101189	0.941055
	485	0.105912	0.955367
	486	0.110198	0.966667
	487	0.115183	0.977024
	488	0.120605	0.985499
	489	0.125678	0.991149
	490	0.132849	0.996422
	491	0.139409	0.999058
	492	0.146056	1
	493	0.153839	0.998305
	494	0.161448	0.99322
	495	0.185237	0.970998
	496	0.195994	0.956309
	497	0.207539	0.93936
	498	0.221008	0.916573
	499	0.235001	0.892279
	500	0.248295	0.867232
	501	0.261413	0.840301
	502	0.27392	0.812994
	503	0.286164	0.784746
	504	0.297009	0.758004
	505	0.307242	0.727872
	506	0.313539	0.706591
	507	0.320623	0.678908
	508	0.325171	0.655179
	509	0.329281	0.630508
	510	0.33173	0.612994
	511	0.334354	0.593785
	512	0.336803	0.575141
	513	0.340038	0.557062
	514	0.343537	0.542373
	515	0.349134	0.52467
	516	0.354557	0.511676
	517	0.362078	0.498305
	518	0.371349	0.486064
	519	0.382718	0.474388
	520	0.398286	0.462524
	521	0.414728	0.450471
	522	0.439129	0.437476
	523	0.460556	0.427684
	524	0.485832	0.416573
	525	0.512594	0.408098
	526	0.538044	0.399812
	527	0.566906	0.391902
	528	0.592881	0.385499
	529	0.624541	0.378154
	530	0.648679	0.373635
	531	0.684188	0.366667
	532	0.71576	0.361959
	533	0.754504	0.355556
	534	0.791062	0.350282
	535	0.830768	0.344068
	536	0.864964	0.33936
	537	0.901084	0.334275
	538	0.936418	0.329002
	539	0.965979	0.324105
	540	0.98863	0.319397
	541	0.990817	0.315443
	542	0.999913	0.311299
	543	1	0.307345
	544	0.993441	0.303578
	545	0.910617	0.293032
	546	0.870561	0.289454
	547	0.824383	0.285499
	548	0.775407	0.282109
	549	0.722582	0.279096
	550	0.660224	0.275518
	551	0.606874	0.271563
	552	0.553787	0.268173
	553	0.509358	0.266478
	554	0.452772	0.26177
	555	0.408169	0.258192
	556	0.358667	0.254802
	557	0.320273	0.251789
	558	0.282054	0.248776
	559	0.248644	0.245574
	560	0.217159	0.242561
	561	0.191709	0.239171
	562	0.170107	0.23597
	563	0.148067	0.233333
	564	0.130401	0.230132
	565	0.114745	0.227495
	566	0.101102	0.224859
	567	0.088508	0.222222
	568	0.0772258	0.219774
	569	0.0678678	0.217137
	570	0.0587721	0.214501
	571	0.0509883	0.212053
	572	0.0443414	0.20904
	573	0.0384817	0.206591
	574	0.0327095	0.203955
	575	0.0285989	0.201883
	576	0.0248382	0.199812
	577	0.0211649	0.197928
	578	0.0183663	0.195669
	579	0.0153927	0.193597
	580	0.0130313	0.191902
	581	0.0112821	0.190207
	582	0.00970789	0.188701
	583	0.00839601	0.187571
	584	0.00717159	0.186252
	585	0.00620955	0.185311
	586	0.00542242	0.183992
	587	0.00472276	0.183239
	588	0.00411055	0.182863
	589	0.00367326	0.182674
	590	0.00323596	0.182298
	591	0.00297359	0.181921
	592	0.0025363	0.181544
	593	0.00227392	0.181168
	594	0.002099	0.181168
	595	0.00113696	0.180414
	596	0.000962043	0.181168
	597	0.000874585	0.181168
	598	0.000699668	0.181544
	599	0.000699668	0.181921
	600	0.000524751	0.182674
	601	0.000437292	0.183239
	602	0.000524751	0.184557
	603	0.000874585	0.185311
	604	0.000262375	0.186252
	605	0.000349834	0.187947
	606	0.000262375	0.188889
	607	0.000262375	0.189266
	608	0.000349834	0.190207
	609	0.000262375	0.190584
	610	0.000174917	0.192467
	611	0.000174917	0.193032
	612	0.000174917	0.194162
	613	0.000174917	0.194915
	614	0.000174917	0.195669
	615	0.000174917	0.196798
	616	8.74585e-05	0.196798
	617	8.74585e-05	0.197175
	618	8.74585e-05	0.198305
	619	8.74585e-05	0.199435
	620	8.74585e-05	0.200188
	621	8.74585e-05	0.201318
	622	0	0.201507
	623	0	0.20226
	624	8.74585e-05	0.202825
	625	8.74585e-05	0.204331
	626	8.74585e-05	0.205273
	627	0	0.206026
	628	0	0.207345
	629	8.74585e-05	0.20904
	630	0	0.210734
	631	8.74585e-05	0.211864
	632	0	0.213371
	633	0.000174917	0.215443
	634	8.74585e-05	0.216949
	635	8.74585e-05	0.218832
	636	0.000174917	0.220527
	637	8.74585e-05	0.222222
	638	8.74585e-05	0.222599
	639	8.74585e-05	0.224482
	640	8.74585e-05	0.225612
	641	0.000174917	0.226742
	642	8.74585e-05	0.227307
	643	8.74585e-05	0.22806
	644	8.74585e-05	0.228249
	645	0	0.228814
	646	8.74585e-05	0.228625
	647	8.74585e-05	0.228814
	648	8.74585e-05	0.228814
	649	0.000174917	0.228625
	650	8.74585e-05	0.228249
	651	8.74585e-05	0.228625
	652	8.74585e-05	0.229944
	653	0	0.230697
	654	8.74585e-05	0.231073
	655	0	0.232015
	656	8.74585e-05	0.234463
	657	8.74585e-05	0.236158
	658	8.74585e-05	0.238418
	659	8.74585e-05	0.240678
	660	8.74585e-05	0.242561
	661	8.74585e-05	0.245198
	662	0.000174917	0.248023
	663	8.74585e-05	0.250471
	664	0.000174917	0.253296
	665	8.74585e-05	0.255367
	666	8.74585e-05	0.256874
	667	8.74585e-05	0.258004
	668	8.74585e-05	0.258569
	669	0	0.258192
	670	0	0.256497
	671	8.74585e-05	0.254237
	672	8.74585e-05	0.251789
	673	8.74585e-05	0.248588
	674	8.74585e-05	0.243126
	675	0	0.238606
	676	0	0.233522
	677	0	0.227684
	678	0	0.222787
	679	0	0.217326
	680	0	0.211676
	681	0	0.205838
	682	0	0.19887
	683	0	0.19435
	684	-8.74585e-05	0.188136
	685	0	0.181921
	686	0	0.176083
	687	0	0.170056
	688	0	0.164595
	689	8.74585e-05	0.158757
	690	0	0.153861
	691	0	0.147646
	692	0	0.14162
	693	0	0.135782
	694	0	0.131262
	695	0	0.126554
	696	0	0.121657
	697	8.74585e-05	0.116949
	698	8.74585e-05	0.113748
	699	8.74585e-05	0.10904
	700	0.000174917	0.105085
	701	0	0.10113
	702	0	0.0973635
	703	0	0.093032
	704	8.74585e-05	0.0900188
	705	8.74585e-05	0.0870056
	706	8.74585e-05	0.0838041
	707	8.74585e-05	0.079661
	708	8.74585e-05	0.0770245
	709	8.74585e-05	0.0747646
	710	0.000174917	0.0721281
	711	8.74585e-05	0.0693032
	712	8.74585e-05	0.0670433
	713	8.74585e-05	0.0655367
	714	8.74585e-05	0.0630885
	715	8.74585e-05	0.0608286
	716	8.74585e-05	0.0595104
	717	0.000174917	0.0576271
	718	8.74585e-05	0.0548023
	719	8.74585e-05	0.0532957
	720	8.74585e-05	0.0508475
	721	8.74585e-05	0.0489642
	722	0.000174917	0.047081
	723	0.000174917	0.0446328
	724	8.74585e-05	0.0427495
	725	8.74585e-05	0.0412429
	726	8.74585e-05	0.0391714
	727	8.74585e-05	0.0365348
	728	8.74585e-05	0.0355932
	729	0.000174917	0.0338983
	730	8.74585e-05	0.0322034
	731	8.74585e-05	0.0303202
	732	8.74585e-05	0.0291902
	733	8.74585e-05	0.027307
	734	0.000174917	0.0256121
	735	0.000262375	0.0246704
	736	0.000174917	0.0239171
	737	8.74585e-05	0.0220339
	738	0.000174917	0.0210923
	739	8.74585e-05	0.0199623
	740	0.000174917	0.0195857
	741	0.000174917	0.0182674
	742	0.000174917	0.0177024
	743	0.000174917	0.0169492
	744	0.000174917	0.0165725
	745	0.000174917	0.0154426
	746	0.000174917	0.0145009
	747	0.000174917	0.013936
	748	0.000174917	0.013371
	749	8.74585e-05	0.0129944
	750	8.74585e-05	0.0120527
	751	0.000174917	0.0118644
	752	8.74585e-05	0.0114878
	753	8.74585e-05	0.0111111
	754	8.74585e-05	0.0101695
	755	8.74585e-05	0.00979284
	756	8.74585e-05	0.00960452
	757	8.74585e-05	0.0094162
	758	8.74585e-05	0.00922787
	759	8.74585e-05	0.00885122
	760	8.74585e-05	0.00828625
	761	0.000174917	0.00828625
	762	8.74585e-05	0.0079096
	763	8.74585e-05	0.00772128
	764	0.000174917	0.00753296
	765	0.000174917	0.00772128
	766	8.74585e-05	0.0079096
	767	8.74585e-05	0.00753296
	768	0.000174917	0.00809793
	769	8.74585e-05	0.00828625
	770	8.74585e-05	0.00828625
	771	0.000174917	0.00753296
	772	8.74585e-05	0.00734463
	773	0.000174917	0.0079096
	774	8.74585e-05	0.0079096
	775	8.74585e-05	0.00809793
	776	8.74585e-05	0.00734463
	777	0.000174917	0.00734463
	778	0.000174917	0.00696798
	779	8.74585e-05	0.00696798
	780	8.74585e-05	0.00715631
	781	8.74585e-05	0.00734463
	782	8.74585e-05	0.00715631
	783	8.74585e-05	0.00659134
	784	8.74585e-05	0.00640301
	785	0	0.00640301
	786	8.74585e-05	0.00640301
	787	8.74585e-05	0.00659134
	788	8.74585e-05	0.00640301
	789	0	0.00640301
	790	8.74585e-05	0.00659134
	791	8.74585e-05	0.00640301
	792	8.74585e-05	0.00659134
	793	8.74585e-05	0.00677966
	794	8.74585e-05	0.00659134
	795	0.000174917	0.00640301
	796	0.000174917	0.00659134
	797	8.74585e-05	0.00659134
	798	8.74585e-05	0.00659134
	799	8.74585e-05	0.00677966
	800	0.000262375	0.00696798
	801	8.74585e-05	0.00677966
	802	0.000174917	0.00696798
	803	8.74585e-05	0.00696798
	804	8.74585e-05	0.00734463
	805	8.74585e-05	0.00715631
	806	8.74585e-05	0.00659134
	807	0.000174917	0.00677966
	808	8.74585e-05	0.00640301
	809	8.74585e-05	0.00640301
	810	8.74585e-05	0.00659134
	811	8.74585e-05	0.00640301
	812	8.74585e-05	0.00602637
	813	0	0.00621469
	814	8.74585e-05	0.00640301
	815	8.74585e-05	0.00602637
	816	8.74585e-05	0.00583804
	817	8.74585e-05	0.00602637
	818	0	0.00583804
	819	8.74585e-05	0.00583804
	820	8.74585e-05	0.00583804
	821	8.74585e-05	0.00659134
	822	8.74585e-05	0.00696798
	823	8.74585e-05	0.00583804
	824	8.74585e-05	0.00621469
	825	8.74585e-05	0.00659134
	826	8.74585e-05	0.00621469
	827	8.74585e-05	0.00677966
	828	0.000174917	0.00621469
	829	8.74585e-05	0.00659134
	830	0.000174917	0.00677966
	831	8.74585e-05	0.00640301
	832	8.74585e-05	0.00677966
	833	8.74585e-05	0.00696798
	834	0.000174917	0.00715631
	835	8.74585e-05	0.00696798
	836	8.74585e-05	0.00640301
	837	8.74585e-05	0.00659134
	838	8.74585e-05	0.00659134
	839	8.74585e-05	0.00715631
	840	8.74585e-05	0.00659134
	841	8.74585e-05	0.00659134
	842	0.000174917	0.00696798
	843	8.74585e-05	0.00715631
	844	8.74585e-05	0.00677966
	845	8.74585e-05	0.00659134
	846	8.74585e-05	0.00677966
	847	0	0.00546139
	848	0	0.00564972
	849	-8.74585e-05	0.00583804
	850	8.74585e-05	0.00640301
	731		0.0001
	732		0.0001
	733		0.0001
	734		0.0002
	735		0.0003
	736		0.0002
	737		0.0001
	738		0.0002
	739		0.0001
	740		0.0002
	741		0.0002
	742		0.0002
	743		0.0002
	744		0.0002
	745		0.0002
	746		0.0002
	747		0.0002
	748		0.0002
	749		0.0001
	750		0.0001
	751		0.0002
	752		0.0001
	753		0.0001
	754		0.0001
	755		0.0001
	756		0.0001
	757		0.0001
	758		0.0001
	759		0.0001
	760		0.0001
	761		0.0002
	762		0.0001
	763		0.0001
	764		0.0002
	765		0.0002
	766		0.0001
	767		0.0001
	768		0.0002
	769		0.0001
	770		0.0001
	771		0.0002
	772		0.0001
	773		0.0002
	774		0.0001
	775		0.0001
	776		0.0001
	777		0.0002
	778		0.0002
	779		0.0001
	780		0.0001
	781		0.0001
	782		0.0001
	783		0.0001
	784		0.0001
	785		0
	786		0.0001
	787		0.0001
	788		0.0001
	789		0
	790		0.0001
	791		0.0001
	792		0.0001
	793		0.0001
	794		0.0001
	795		0.0002
	796		0.0002
	797		0.0001
	798		0.0001
	799		0.0001
	800		0.0003
	801		0.0001
	802		0.0002
	803		0.0001
	804		0.0001
	805		0.0001
	806		0.0001
	807		0.0002
	808		0.0001
	809		0.0001
	810		0.0001
	811		0.0001
	812		0.0001
	813		0
	814		0.0001
	815		0.0001
	816		0.0001
	817		0.0001
	818		0
	819		0.0001
	820		0.0001
	821		0.0001
	822		0.0001
	823		0.0001
	824		0.0001
	825		0.0001
	826		0.0001
	827		0.0001
	828		0.0002
	829		0.0001
	830		0.0002
	831		0.0001
	832		0.0001
	833		0.0001
	834		0.0002
	835		0.0001
	836		0.0001
	837		0.0001
	838		0.0001
	839		0.0001
	840		0.0001
	841		0.0001
	842		0.0002
	843		0.0001
	844		0.0001
	845		0.0001
	846		0.0001
	847		0
	848		0
	849		-0.0001
	850		0.0001

## Sheet: Figure 2b
		Time (s)
	Wavelength (nm)	0	1	2	3	5	7.5
	600	0.598	3.155	5.74	8.401	12.984	17.44
	605	0.549	2.853	5.064	7.194	11.151	15.86
	610	0.494	2.48	4.372	6.373	10.041	13.335
	615	0.559	2.034	3.818	5.211	7.876	11.495
	620	0.496	1.649	3.116	4.421	6.772	8.918
	625	0.531	1.376	2.768	3.629	5.378	7.536
	630	0.533	1.458	2.471	3.264	4.834	6.127
	635	0.706	1.406	2.067	2.939	3.937	5.817
	640	0.927	1.591	2.056	2.668	3.624	4.645
	645	1.238	1.977	2.133	2.622	3.584	4.347
	650	1.79	2.184	2.489	2.726	3.411	4.115
	655	2.734	3.036	3.213	3.421	3.858	4.206
	660	4.291	4.299	4.355	4.488	4.728	5.041
	665	6.29	6.199	6.606	6.289	6.205	6.098
	670	9.157	8.731	8.696	8.537	8.065	7.8
	675	12.69	12.364	12.129	11.173	11.154	10.382
	680	15.714	15.527	14.533	14.525	13.507	13.044
	685	20.784	19.613	18.303	17.677	16.366	15.748
	690	25.126	23.965	23.322	21.712	20.519	19.833
	695	30.408	29.513	27.745	26.972	25.681	23.312
	700	38.311	36.688	34.298	33.403	30.571	28.293
	705	47.271	44.919	42.67	40.492	37.746	33.711
	710	59.783	54.733	52.095	49.59	45.629	42.325
	715	71.998	67.349	62.776	61.059	56.462	52.442
	720	85.775	79.629	74.676	70.53	67.207	61.691
	725	93.432	88.56	83.261	79.308	73.499	68.881
	730	98.698	92.829	86.852	83.444	77.426	72.842
	735	98.673	94.589	87.775	83.849	77.062	72.14
	740	95.871	90.758	84.98	80.73	75.646	69.646
	745	88.475	82.659	78.663	74.241	69.358	63.576
	750	78.259	74.292	69.84	66.41	62.101	57.377
	755	67.015	63.254	60.301	56.47	54.497	50.073
	760	57.53	54.125	50.744	47.816	45.876	42.82
	765	46.903	44.867	41.396	40.645	36.804	34.828
	770	38.841	36.986	35.07	33.74	30.833	28.707
	775	32.806	31.204	28.702	27.578	25.722	23.673
	780	27.189	25.044	24.429	23.261	21.717	19.767
	785	22.523	21.412	19.954	19.722	18.457	16.666
	790	19.093	18.456	16.807	15.996	15.06	14.416
	795	16.24	15.412	14.095	14.235	12.666	11.938
	800	13.525	12.754	11.855	11.543	10.633	10.152
	805	11.684	10.854	10.279	10.212	9.339	8.128
	810	9.626	9.201	9.021	8.317	8.329	7.196
	815	8.233	8.14	7.267	6.972	6.661	5.99
	820	6.889	6.239	6.029	5.938	5.424	5.219
	825	5.727	5.239	4.779	4.892	4.172	3.901
	830	3.73	3.818	3.682	3.249	3.138	3.304
	835	2.795	2.626	2.534	2.567	2.547	2.192
	840	1.787	1.821	1.735	1.616	1.566	1.435
	845	1.267	1.198	1.06	1.115	1.004	0.937
	850	0.749	0.824	0.724	0.664	0.669	0.621

## Sheet: Figrue 2c
	Time (s)	I0/It-1
	0	0	0	0
	1	0.043176	0.039604	0.065388
	2	0.124158	0.134694	0.152641
	3	0.176794	0.193129	0.20223
	5	0.280437	0.28826	0.285474
	7.5	0.367799	0.414058	0.382439

## Sheet: Figure 2e
		0.1 eq Os, Air		0.1 eq Os, N2		0.05 eq Os, N2		0 eq Os, N2
	Time (s)	Mean	SD	Mean	SD	Mean	SD	Mean	SD
	0	100	0.40601	100	0.80342	100	4.74004	100	3.48012
	1	96.5766	2.18602	34.2439	3.6515	77.1658	2.57128
	3	93.6058	1.25834	16.429	3.7133	37.9223	11.9985	--	--
	5	85.1088	4.28961	3.50481	2.00456	24.1543	13.9395	--	--
	8	84.5566	1.4014	1.16692	0.42319	1.83945	0.17085	91.2582	1.41403

## Sheet: Figure 2f
		0.1 eq Os, Air		0.1 eq Os, N2		0.05 eq Os, N2		0 eq Os, N2
	Time (s)	Mean	SD	Mean	SD	Mean	SD	Mean	SD
	0	0.3382	0.03444	1.39859	0.1331	0.89817	0.27537	2.065	0.73866
	1	1.61836	0.24004	52.015	1.9972	12.1317	0.77369
	3	4.10227	0.30492	66.0142	2.92313	41.2689	4.77473	--	--	--
	5	6.03002	0.54097	84.1669	4.11215	58.4362	5.5544	--	--	--
	8	10.2237	0.16182	82.3009	0.45644	74.7371	7.84083	1.73786	0.19449	--

## Sheet: Figure 4b
		Intensity (%)
	Size/nm	Blank NPs	Os NPs	BC NPs	Os/BC NPs
	0.4	0	0	0	0
	0.463	0	0	0	0
	0.536	0	0	0	0
	0.621	0	0	0	0
	0.719	0	0	0	0
	0.833	0	0	0	0
	0.965	0	0	0	0
	1.12	0	0	0	0
	1.29	0	0	0	0
	1.5	0	0	0	0
	1.74	0	0	0	0
	2.01	0	0	0	0
	2.33	0	0	0	0
	2.7	0	0	0	0
	3.12	0	0	0	0
	3.62	0	0	0	0
	4.19	0	0	0	0
	4.85	0	0	0	0
	5.61	0	0	0	0
	6.5	0	0	0	0
	7.53	0	0	0	0
	8.72	0	0	0	0
	10.1	0	0	0	0
	11.7	0	0	0	0
	13.5	0	0	0	0
	15.7	0	0	0	0
	18.2	0	0.47	0	0
	21	0.382	1.48	0	0
	24.4	2.09	2.92	0	0
	28.2	5.12	4.65	0	1.83
	32.7	8.84	6.51	2.77	5.51
	37.8	12.4	8.31	7.66	10
	43.8	14.8	9.82	12.7	14
	50.7	15.6	10.8	16.2	16.4
	58.8	14.5	11.2	17.3	16.6
	68.1	11.8	10.8	15.8	14.5
	78.8	8.2	9.76	12.4	10.9
	91.3	4.52	8.09	8.16	6.65
	106	1.66	6.08	4.22	2.97
	122	0.18	4.01	1.42	0.683
	142	0	2.2	0.109	0
	164	0	0.878	0	0
	190	0	0.173	0	0
	220	0	0	0	0
	255	0	0	0	0
	295	0	0	0	0
	342	0	0	0	0
	396	0	0	0	0
	459	0	0	0	0
	531	0	0	0	0
	615	0	0	0	0
	712	0	0	0	0
	825	0	0	0	0
	955	0	0	0	0
	1110	0	0	0	0
	1280	0	0	0	0
	1480	0	0	0	0
	1720	0	0	0	0
	1990	0	0	0	0
	2300	0	0	0	0
	2670	0	0	0	0
	3090	0	0.0131	0.0259	0
	3580	0	0.118	0.111	0
	4150	0	0.315	0.245	0
	4800	0	0.553	0.393	0
	5560	0	0.757	0.511	0
	6440	0	0	0	0
	7460	0	0	0	0
	8630	0	0	0	0

## Sheet: Figure 4d
			Os/BC NPs		BC NPs
		Wavelength (nm)	Abs.	Wavelength (nm)	Abs.
		350	0.205591	350	0.0192409
		355	0.186503	351	0.0199405
		360	0.1734	352	0.0204653
		365	0.164933	353	0.02099
		370	0.156101	354	0.0216022
		375	0.154495	355	0.0222144
		380	0.154385	356	0.0228267
		385	0.155225	357	0.0234389
		390	0.156064	358	0.0241385
		395	0.155663	359	0.0249257
		400	0.153911	360	0.0255379
		405	0.14964	361	0.0262375
		410	0.143582	362	0.0268497
		415	0.13672	363	0.0276369
		420	0.130954	364	0.028424
		425	0.12672	365	0.0288613
		430	0.124713	366	0.0297359
		435	0.125552	367	0.0304355
		440	0.128216	368	0.0312227
		445	0.135224	369	0.0318349
		450	0.143655	370	0.0340213
		455	0.157451	371	0.0348959
		460	0.17632	372	0.0355956
		465	0.202161	373	0.0363827
		470	0.232855	374	0.0370824
		475	0.267273	375	0.0378695
		480	0.311909	376	0.0384817
		485	0.355889	377	0.0390939
		490	0.407241	378	0.0397061
		495	0.483156	379	0.0402309
		500	0.557137	380	0.0409306
		505	0.614657	381	0.0412804
		510	0.633819	382	0.0417177
		515	0.651776	383	0.0422424
		520	0.707179	384	0.0425048
		525	0.8193	385	0.0430296
		530	0.920727	386	0.0432919
		535	0.980948	387	0.0435543
		540	1	388	0.0438167
		545	0.931859	389	0.0443414
		550	0.758969	390	0.044254
		555	0.528158	391	0.0444289
		560	0.335998	392	0.0446913
		565	0.216796	393	0.0446913
		570	0.141465	394	0.0446913
		575	0.0935436	395	0.0441665
		580	0.0658783	396	0.0443414
		585	0.0506953	397	0.0446913
		590	0.0421548	398	0.0446038
		595	0.0392715	399	0.0445164
		600	0.0377021	400	0.0443414
		605	0.0373736	401	0.044254
		610	0.0376656	402	0.0438167
		615	0.0382861	403	0.0436418
		620	0.0389795	404	0.0432045
		625	0.039527	405	0.0428546
		630	0.0400745	406	0.042155
		635	0.0403664	407	0.0418051
		640	0.039965	408	0.0411929
		645	0.0431038	409	0.0405807
		650	0.0433227	410	0.0399685
		655	0.0436877	411	0.0392688
		660	0.0446002	412	0.038919
		665	0.0459871	413	0.0381319
		670	0.0468995	414	0.0375197
		675	0.0455491	415	0.0369949
		680	0.0421548	416	0.0363827
		685	0.0372641	417	0.035858
		690	0.0317895	418	0.0355081
		695	0.0266798	419	0.0350708
		700	0.0226286	420	0.0346335
		705	0.0187963	421	0.0343712
		710	0.015548	422	0.0340213
		715	0.0131757	423	0.033759
		720	0.0111683	424	0.0334966
		725	0.00967189	425	0.0331468
		730	0.00883244	426	0.0329718
		735	0.00824848	427	0.0327095
		740	0.00744553	428	0.032622
		745	0.00642359	429	0.0321847
		750	0.00543815	430	0.0320098
		755	0.00459871	431	0.0318349
		760	0.00386875	432	0.0317474
		765	0.00335779	433	0.0315725
		770	0.00277382	434	0.031485
		775	0.00248184	435	0.0315725
		780	0.00197087	436	0.0313976
		785	0.00145991	437	0.0313976
		790	0.00105843	438	0.0313976
		795	0.000729954	439	0.0313976
		800	0.000401475	440	0.03166
		805	3.64977e-05	441	0.031485
		810	0.000145991	442	0.0315725
		815	0.000364977	443	0.0315725
		820	0.000255484	444	0.03166
		825	3.64977e-05	445	0.0319223
		830	0	446	0.0320098
		835	0.000620461	447	0.0321847
		840	0.000328479	448	0.0323596
		845	0.000437972	449	0.032622
		850	0.000583963	450	0.0328844
				451	0.0331468
				452	0.033584
				453	0.0341088
				454	0.034721
				455	0.0353332
				456	0.0362078
				457	0.0370824
				458	0.0382193
				459	0.0391814
				460	0.0404933
				461	0.0418051
				462	0.0432919
				463	0.0449536
				464	0.0468777
				465	0.0488018
				466	0.0511632
				467	0.0531747
				468	0.0553612
				469	0.0574602
				470	0.0597341
				471	0.0620955
				472	0.0647193
				473	0.0667308
				474	0.0692671
				475	0.0718909
				476	0.0746021
				477	0.0772258
				478	0.0803743
				479	0.0835228
				480	0.0871961
				481	0.0903446
				482	0.0931433
				483	0.0975162
				484	0.101189
				485	0.105912
				486	0.110198
				487	0.115183
				488	0.120605
				489	0.125678
				490	0.132849
				491	0.139409
				492	0.146056
				493	0.153839
				494	0.161448
				495	0.185237
				496	0.195994
				497	0.207539
				498	0.221008
				499	0.235001
				500	0.248295
				501	0.261413
				502	0.27392
				503	0.286164
				504	0.297009
				505	0.307242
				506	0.313539
				507	0.320623
				508	0.325171
				509	0.329281
				510	0.33173
				511	0.334354
				512	0.336803
				513	0.340038
				514	0.343537
				515	0.349134
				516	0.354557
				517	0.362078
				518	0.371349
				519	0.382718
				520	0.398286
				521	0.414728
				522	0.439129
				523	0.460556
				524	0.485832
				525	0.512594
				526	0.538044
				527	0.566906
				528	0.592881
				529	0.624541
				530	0.648679
				531	0.684188
				532	0.71576
				533	0.754504
				534	0.791062
				535	0.830768
				536	0.864964
				537	0.901084
				538	0.936418
				539	0.965979
				540	0.98863
				541	0.990817
				542	0.999913
				543	1
				544	0.993441
				545	0.910617
				546	0.870561
				547	0.824383
				548	0.775407
				549	0.722582
				550	0.660224
				551	0.606874
				552	0.553787
				553	0.509358
				554	0.452772
				555	0.408169
				556	0.358667
				557	0.320273
				558	0.282054
				559	0.248644
				560	0.217159
				561	0.191709
				562	0.170107
				563	0.148067
				564	0.130401
				565	0.114745
				566	0.101102
				567	0.088508
				568	0.0772258
				569	0.0678678
				570	0.0587721
				571	0.0509883
				572	0.0443414
				573	0.0384817
				574	0.0327095
				575	0.0285989
				576	0.0248382
				577	0.0211649
				578	0.0183663
				579	0.0153927
				580	0.0130313
				581	0.0112821
				582	0.00970789
				583	0.00839601
				584	0.00717159
				585	0.00620955
				586	0.00542242
				587	0.00472276
				588	0.00411055
				589	0.00367326
				590	0.00323596
				591	0.00297359
				592	0.0025363
				593	0.00227392
				594	0.002099
				595	0.00113696
				596	0.000962043
				597	0.000874585
				598	0.000699668
				599	0.000699668
				600	0.000524751
				601	0.000437292
				602	0.000524751
				603	0.000874585
				604	0.000262375
				605	0.000349834
				606	0.000262375
				607	0.000262375
				608	0.000349834
				609	0.000262375
				610	0.000174917
				611	0.000174917
				612	0.000174917
				613	0.000174917
				614	0.000174917
				615	0.000174917
				616	8.74585e-05
				617	8.74585e-05
				618	8.74585e-05
				619	8.74585e-05
				620	8.74585e-05
				621	8.74585e-05
				622	0
				623	0
				624	8.74585e-05
				625	8.74585e-05
				626	8.74585e-05
				627	0
				628	0
				629	8.74585e-05
				630	0
				631	8.74585e-05
				632	0
				633	0.000174917
				634	8.74585e-05
				635	8.74585e-05
				636	0.000174917
				637	8.74585e-05
				638	8.74585e-05
				639	8.74585e-05
				640	8.74585e-05
				641	0.000174917
				642	8.74585e-05
				643	8.74585e-05
				644	8.74585e-05
				645	0
				646	8.74585e-05
				647	8.74585e-05
				648	8.74585e-05
				649	0.000174917
				650	8.74585e-05
				651	8.74585e-05
				652	8.74585e-05
				653	0
				654	8.74585e-05
				655	0
				656	8.74585e-05
				657	8.74585e-05
				658	8.74585e-05
				659	8.74585e-05
				660	8.74585e-05
				661	8.74585e-05
				662	0.000174917
				663	8.74585e-05
				664	0.000174917
				665	8.74585e-05
				666	8.74585e-05
				667	8.74585e-05
				668	8.74585e-05
				669	0
				670	0
				671	8.74585e-05
				672	8.74585e-05
				673	8.74585e-05
				674	8.74585e-05
				675	0
				676	0
				677	0
				678	0
				679	0
				680	0
				681	0
				682	0
				683	0
				684	-8.74585e-05
				685	0
				686	0
				687	0
				688	0
				689	8.74585e-05
				690	0
				691	0
				692	0
				693	0
				694	0
				695	0
				696	0
				697	8.74585e-05
				698	8.74585e-05
				699	8.74585e-05
				700	0.000174917
				701	0
				702	0
				703	0
				704	8.74585e-05
				705	8.74585e-05
				706	8.74585e-05
				707	8.74585e-05
				708	8.74585e-05
				709	8.74585e-05
				710	0.000174917
				711	8.74585e-05
				712	8.74585e-05
				713	8.74585e-05
				714	8.74585e-05
				715	8.74585e-05
				716	8.74585e-05
				717	0.000174917
				718	8.74585e-05
				719	8.74585e-05
				720	8.74585e-05
				721	8.74585e-05
				722	0.000174917
				723	0.000174917
				724	8.74585e-05
				725	8.74585e-05
				726	8.74585e-05
				727	8.74585e-05
				728	8.74585e-05
				729	0.000174917
				730	8.74585e-05
				731	8.74585e-05
				732	8.74585e-05
				733	8.74585e-05
				734	0.000174917
				735	0.000262375
				736	0.000174917
				737	8.74585e-05
				738	0.000174917
				739	8.74585e-05
				740	0.000174917
				741	0.000174917
				742	0.000174917
				743	0.000174917
				744	0.000174917
				745	0.000174917
				746	0.000174917
				747	0.000174917
				748	0.000174917
				749	8.74585e-05
				750	8.74585e-05
				751	0.000174917
				752	8.74585e-05
				753	8.74585e-05
				754	8.74585e-05
				755	8.74585e-05
				756	8.74585e-05
				757	8.74585e-05
				758	8.74585e-05
				759	8.74585e-05
				760	8.74585e-05
				761	0.000174917
				762	8.74585e-05
				763	8.74585e-05
				764	0.000174917
				765	0.000174917
				766	8.74585e-05
				767	8.74585e-05
				768	0.000174917
				769	8.74585e-05
				770	8.74585e-05
				771	0.000174917
				772	8.74585e-05
				773	0.000174917
				774	8.74585e-05
				775	8.74585e-05
				776	8.74585e-05
				777	0.000174917
				778	0.000174917
				779	8.74585e-05
				780	8.74585e-05
				781	8.74585e-05
				782	8.74585e-05
				783	8.74585e-05
				784	8.74585e-05
				785	0
				786	8.74585e-05
				787	8.74585e-05
				788	8.74585e-05
				789	0
				790	8.74585e-05
				791	8.74585e-05
				792	8.74585e-05
				793	8.74585e-05
				794	8.74585e-05
				795	0.000174917
				796	0.000174917
				797	8.74585e-05
				798	8.74585e-05
				799	8.74585e-05
				800	0.000262375
				801	8.74585e-05
				802	0.000174917
				803	8.74585e-05
				804	8.74585e-05
				805	8.74585e-05
				806	8.74585e-05
				807	0.000174917
				808	8.74585e-05
				809	8.74585e-05
				810	8.74585e-05
				811	8.74585e-05
				812	8.74585e-05
				813	0
				814	8.74585e-05
				815	8.74585e-05
				816	8.74585e-05
				817	8.74585e-05
				818	0
				819	8.74585e-05
				820	8.74585e-05
				821	8.74585e-05
				822	8.74585e-05
				823	8.74585e-05
				824	8.74585e-05
				825	8.74585e-05
				826	8.74585e-05
				827	8.74585e-05
				828	0.000174917
				829	8.74585e-05
				830	0.000174917
				831	8.74585e-05
				832	8.74585e-05
				833	8.74585e-05
				834	0.000174917
				835	8.74585e-05
				836	8.74585e-05
				837	8.74585e-05
				838	8.74585e-05
				839	8.74585e-05
				840	8.74585e-05
				841	8.74585e-05
				842	0.000174917
				843	8.74585e-05
				844	8.74585e-05
				845	8.74585e-05
				846	8.74585e-05
				847	0
				848	0
				849	-8.74585e-05
				850	8.74585e-05

## Sheet: Figure 4e
	Time/min	Released Cb from Os/BC Micelle			Uncleaved BC in Os/BC Micelle
	0	0	0	0	99.8262	100.066	100.108
	5	24.8648	26.0937	25.1905	64.7639	65.553	65.376
	10	32.564	31.8829	41.9866	51.5414	51.3007	50.5677
	15	48.8754	47.9847	56.6152	31.1176	35.2733	39.0112
	20	62.733	54.0553	61.2911	23.1589	21.7197	22.2813
	30	62.9213	61.8235	61.9806	21.5437	20.1946	19.5212

## Sheet: Figure 4f
		Released Cb from Os/BC Micelle			Uncleaved BC in Os/BC Micelle
	0	0	0	0	101.559	97.781	100.66
	5	0.792797	0.898883	1.23767	96.9633	96.9424	96.7572
	10	1.90157	1.68255	1.96317	96.7154	94.8328	96.7825
	15	2.8803	2.99665	3.02745	91.4944	92.0461	96.5192
	20	4.17387	3.89594	4.63928	88.7369	90.7494	96.4833
	30	4.78247	3.71541	4.83275	87.8803	89.9967	95.6826

## Sheet: Figure 5b
		Cell Viability (%)
	Concentration (μM)	Os NPs			BC NPs			Os/BC NPs
	0	100	100	100	100	100	100	100	100	100
	0.1	91.2846	102.867	103.764	91.2846	92.8682	103.764	91.2846	102.868	93.7645
	0.5	93.3619	103.264	99.2387	93.3619	93.1291	99.2367	93.3619	103.129	99.2367
	1	99.2398	103.237	91.238	99.2316	93.2367	91.238	99.2316	93.2367	91.238
	5	103.987	98.3888	98.9344	105.916	95.8111	100.174	81.8023	96.2704	101.92
	10	105.916	95.8111	100.174	97.9868	98.6588	98.9344	94.3781	98.3287	86.2313
	25	93.2339	93.4638	89.3218	93.2339	103.464	89.3218	91.1924	83.4889	88.4035
	50	89.2377	93.2388	85.2983	79.1053	84.8797	92.1367	89.2377	83.2388	86.2382

[truncated: 26 more sheets: Figure 5c, Figure 6b, Figure 6e, Figure 6f, Figrue 6h, Figure 6j, Supplementary Figure 5, Supplementary Figure 6, Supplementary Figure 7, Supplementary Figure 8a, Supplementary Figure 8b, Supplementary Figure 10, Supplementary Figure 21, Supplementary Figure 22, Supplementary Figure 23, Supplementary Figure 24, Supplementary Figure 25, Supplementary Figure 26, Supplementary Figure 27, Supplementary Figure 29 …]
